# Supplementary material for: Direct optical activation of human IRE1 identifies unique patterns of transcriptional and post-transcriptional mRNA regulation in the unfolded protein response
Source: J Biol Chem. 2025 Dec 18;302(2):111067. doi: 10.1016/j.jbc.2025.111067 (PMC12858354; doi:10.1016/j.jbc.2025.111067)
Supplement: Reagents and Materials [file mmc2.xlsx]

## Sheet: Sheet1
Reagent type (species) or resource	Item or sequence	Source	Identifiers	Additional information
Cell line (Homo-sapiens)	U-2 OS WT Flp-In T-REx	doi: 10.1073/pnas.1915311117	PWM253	Parental line for all cells in this study, denoted as “WT”
Cell line (Homo-sapiens)	U-2 OS IRE1α KO	doi: 10.1073/pnas.1915311117	PWM254	CRISPR knock-out of IRE1α in PWM253. Parental cell line to Opto-IRE1 cells.
Cell line (Homo-sapiens)	U-2 OS Opto-IRE1	This paper	cVBL001	Insertion of Opto-IRE1 and HygR into Flp-FRT site of PWM254
Cell line (mus musculus)	IRE1 KO MEF	doi: 10.7554/eLife.30700	IRE1 KO MEF
Antibody	Anti-IRE1α (Rabbit monoclonal)	Cell Signaling Technology	3294	western blot (1:1000 dilution)
Gene (Homo sapiens)	ERN1	HUGO Gene Nomenclature Committee	HGNC:3449	Gene encoding human IRE1a
Commercial assay or kit	RNA Clean & Concentrator-5	Zymo Research	R1015
Commercial assay or kit	PowerUp SYBR Green Master Mix	Applied Biosystems	A25741
Commercial assay or kit	SuperScript VILO Master Mix	Invitrogen	11755050
Commercial assay or kit	Taq polymerase	Invitrogen	10342020
Commercial assay or kit	PromethION Flow Cell R10.4.1	Oxford Nanopore Technologies	FLO-PRO114M
Commercial assay or kit	Ligation Sequencing Kit V14	Oxford Nanopore Technologies	SQK-LSK114
Commercial assay or kit	NEBNext Ultra II End Repair/dA-Tailing Module	New England Biolabs	E7546S
Commercial assay or kit	Quant-iT Picogreen	Invitrogen	P7589
Commercial assay or kit	Maxima H Minus Reverse Transcriptase	Thermo Scientific	EP0751
Commercial assay or kit	Pierce BCA assay	Thermo Scientific	A65453
Sequence-based reagent	AAGCAGTGGTATCAACGCAGAGTACCACATATCAGAGTGCGTTTTTTTTTTTTTTTTTTTTTTTTTTTTTTVN	IDT	dT_BC1001_PB	barcoded poly-dT oligo for reverse transcription
Sequence-based reagent	AAGCAGTGGTATCAACGCAGAGTACACACACAGACTGTGAGTTTTTTTTTTTTTTTTTTTTTTTTTTTTTTVN	IDT	dT_BC1002_PB	barcoded poly-dT oligo for reverse transcription
Sequence-based reagent	AAGCAGTGGTATCAACGCAGAGTACACACATCTCGTGAGAGTTTTTTTTTTTTTTTTTTTTTTTTTTTTTTVN	IDT	dT_BC1003_PB	barcoded poly-dT oligo for reverse transcription
Sequence-based reagent	AAGCAGTGGTATCAACGCAGAGTACCACGCACACACGCGCGTTTTTTTTTTTTTTTTTTTTTTTTTTTTTTVN	IDT	dT_BC1004_PB	barcoded poly-dT oligo for reverse transcription
Sequence-based reagent	AAGCAGTGGTATCAACGCAGAGTACCACTCGACTCTCGCGTTTTTTTTTTTTTTTTTTTTTTTTTTTTTTTVN	IDT	dT_BC1005_PB	barcoded poly-dT oligo for reverse transcription
Sequence-based reagent	AAGCAGTGGTATCAACGCAGAGTACCATATATATCAGCTGTTTTTTTTTTTTTTTTTTTTTTTTTTTTTTTVN	IDT	dT_BC1006_PB	barcoded poly-dT oligo for reverse transcription
Sequence-based reagent	AAGCAGTGGTATCAACGCAGAGTACTCTGTATCTCTATGTGTTTTTTTTTTTTTTTTTTTTTTTTTTTTTTVN	IDT	dT_BC1007_PB	barcoded poly-dT oligo for reverse transcription
Sequence-based reagent	AAGCAGTGGTATCAACGCAGAGTACACAGTCGAGCGCTGCGTTTTTTTTTTTTTTTTTTTTTTTTTTTTTTVN	IDT	dT_BC1008_PB	barcoded poly-dT oligo for reverse transcription
Sequence-based reagent	AAGCAGTGGTATCAACGCAGAGTACACACACGCGAGACAGATTTTTTTTTTTTTTTTTTTTTTTTTTTTTTVN	IDT	dT_BC1009_PB	barcoded poly-dT oligo for reverse transcription
Sequence-based reagent	AAGCAGTGGTATCAACGCAGAGTACACGCGCTATCTCAGAGTTTTTTTTTTTTTTTTTTTTTTTTTTTTTTVN	IDT	dT_BC1010_PB	barcoded poly-dT oligo for reverse transcription
Sequence-based reagent	AAGCAGTGGTATCAACGCAGAGTACCTATACGTATATCTATTTTTTTTTTTTTTTTTTTTTTTTTTTTTTTVN	IDT	dT_BC1011_PB	barcoded poly-dT oligo for reverse transcription
Sequence-based reagent	AAGCAGTGGTATCAACGCAGAGTACACACTAGATCGCGTGTTTTTTTTTTTTTTTTTTTTTTTTTTTTTTTVN	IDT	dT_BC1012_PB	barcoded poly-dT oligo for reverse transcription
Sequence-based reagent	AAGCAGTGGTATCAACGCAGAGTAC-r(GGG)	IDT	strand-switching primer
Sequence-based reagent	AAGCAGTGGTATCAACGCAGAGTAC	IDT	PR2 primer
Sequence-based reagent	TGAGCAGATTCCTCATGGTC	IDT	oJS023_HERPUD1_mRNA_f	qPCR primer for HERPUD1
Sequence-based reagent	GATCAGTGCCTTCCTGTAAGT	IDT	oJS024_HERPUD1_mRNA_r	qPCR primer for HERPUD1
Sequence-based reagent	TGAACCCACAGATTTGGTAGAA	IDT	oJS027_SSR1_mRNA_f	qPCR primer for SSR1
Sequence-based reagent	TGTTGGTAAAGCCTACCAGG	IDT	oJS028_SSR1_mRNA_r	qPCR primer for SSR1
Sequence-based reagent	TTGACACTGAACATGGAGGC	IDT	oJS031_SEC23A_mRNA_f	qPCR primer for SEC23A
Sequence-based reagent	TGCTCCAGACTCCTGCC	IDT	oJS032_SEC23A_mRNA_r	qPCR primer for SEC23A
Sequence-based reagent	TATCTCAGTGTACACGACCCC	IDT	oJS039_TAPBP_mRNA_f	qPCR primer for TAPBP
Sequence-based reagent	GGCTCATCTCGCAGTGTG	IDT	oJS040_TAPBP_mRNA_r	qPCR primer for TAPBP
Sequence-based reagent	GTCGAGTGTCTCCGTGC	IDT	oJS051_KLF10_mRNA_f	qPCR primer for KLF10
Sequence-based reagent	ATTTCCATTCTTTCCTCCGCA	IDT	oJS052_KLF10_mRNA_r	qPCR primer for KLF10
Sequence-based reagent	CAACAAGTGTCTTTGGTTAT	IDT	oJS095_EIF4A2_exon_10_f	PCR primer for EIF4A2
Sequence-based reagent	AAATCGACCCCCTCT	IDT	oJS096_EIF4A2_exon_11_r	PCR primer for EIF4A2
Sequence-based reagent	GAAAACTAAGGAGAGTCGT	IDT	oJS099_HSP90B1_exon_13_f	PCR primer for HSP90B1
Sequence-based reagent	CTTTCATGATTCTCTCCAT	IDT	oJS100_HSP90B1_exon_14_r	PCR primer for HSP90B1
Sequence-based reagent	GTGCCACCAAGTTCAAGCAG	IDT	oJS107_HMOX1_mRNA_f1	qPCR primer for HMOX1
Sequence-based reagent	GCAACTCCTCAAAGAGCTGGA	IDT	oJS108_HMOX1_mRNA_r1	qPCR primer for HMOX1
Sequence-based reagent	CGGCCTTCCTGGTGACG	IDT	oJS123_PLPP5_mRNA_f1	qPCR primer for PLPP5
Sequence-based reagent	CGGCTTGGTGGGGAAATACT	IDT	oJS124_PLPP5_mRNA_r1	qPCR primer for PLPP5
Sequence-based reagent	GGCCCGGGTCGAGAAAAT	IDT	oJS131_TMEM165_mRNA_f1	qPCR primer for TMEM165
Sequence-based reagent	TCAGGCGGTTATAGCGCATT	IDT	oJS132_TMEM165_mRNA_r1	qPCR primer for TMEM165
Sequence-based reagent	CTGCTGCTCTTCTGCCTGT	IDT	oJS165_MGAT4B_mRNA_f4	qPCR primer for MGAT4B
Sequence-based reagent	CTTTCTGACACGGCCCTCTT	IDT	oJS166_MGAT4B_mRNA_r4	qPCR primer for MGAT4B
Sequence-based reagent	AGCTTTTACGAGAGAAAACTCAT	IDT	VB_pr166_HsXBP1_L	qPCR primer for XBP1s
Sequence-based reagent	CCTGCACCTGCTGCG	IDT	VB_pr222_HsXBP1s_RT_R	qPCR primer for XBP1s
Sequence-based reagent	TTCTACAATGAGCTGCGTGTG	IDT	VB_pr220_HsACT_RT_L	qPCR primer for beta-Actin
Sequence-based reagent	AGGGACATACCCCTCGTAGAT	IDT	VB_pr221_HsACT_RT_R	qPCR primer for beta-Actin
Sequence-based reagent	GTCGGAGGGTGCAGGATATTAG	IDT	VB_pr245_HsERdj4_L	qPCR primer for DNAJB9 (ERdj4)
Sequence-based reagent	TCAGGGTGGTACTTCATGGC	IDT	VB_pr246_HsERdj4_R	qPCR primer for DNAJB9 (ERdj4)
Sequence-based reagent	CCTCCTGGAAATGAAGAGGAAGA	IDT	VB_pr255_HsCHOP_L	qPCR primer for DDIT3 (CHOP)
Sequence-based reagent	TCCTGGTTCTCCCTTGGTCT	IDT	VB_pr256_HsCHOP_R	qPCR primer for DDIT3 (CHOP)
Sequence-based reagent	TAAGACAGCGCTTGGGGATG	IDT	VB_pr257_HsXBP1_L	qPCR primer for total XBP1
Sequence-based reagent	TGTTCTGGAGGGGTGACAAC	IDT	VB_pr258_HsXBP1_R	qPCR primer for total XBP1
Sequence-based reagent	ATGAGTGAGCTGGAACAGCAA	IDT	VB_pr261_HsXBP1_L	PCR primer for total XBP1
Sequence-based reagent	GGCCTCACTTCATTCCCCTTG	IDT	VB_pr262_HsXBP1_R	PCR primer for total XBP1
Sequence-based reagent	GAACCAGGAGTTAAGAACACG	IDT	VB_pr38_mXBP1_A_F	PCR primer for total mouse XBP1
Sequence-based reagent	AGGCAACAGTGTCAGAGTCC	IDT	VB_pr39_mXBP1_A_R	PCR primer for total mouse XBP1
Software, algorithm	minimap2	doi: 10.1093/bioinformatics/btab705
Software, algorithm	edlib	doi: 10.1093/bioinformatics/btw753
Software, algorithm	pyDeseq2	doi: 10.1093/bioinformatics/btad547
Other	METRO 328	Adafruit		ATmega328 microcontroller
Other	9 VDC 1000mA power adapter	Adafruit
Other	3v power supply	Mouser Electronics	490-SWI6-3.3-N-P5
Other	d-sub 25 male connector	Mouser Electronics	571-2311762-1
Other	Blue 3.2V LED	Mouser Electronics	C503B-BCN-CV0Z0462
Other	8-channel Shift Register	Mouser Electronics	595-TPIC6C595N
Other	d-sub 25 female connector	Mouser Electronics	571-5745968-8
Other	d-sub 25 f/m cable	Mouser Electronics	600-232AMF5
Other	2.1mm dc barrel jack	Mouser Electronics	485-368
Other	SMG1 inhibitor 11j (NMDi)	Arctom	AS964409	CAS NO. 1402452-15-6
Sequence-based reagent	anti-XBP1 siRNA (siXBP1)	Santa Cruz Biotechnology	sc-38627
Sequence-based reagent	control siRNA-A	Santa Cruz Biotechnology	sc-37007
Antibody	Anti-Vinculin antibody [EPR8185] (rabbit monoclonal)	Abcam	ab129002	western blot (1:10000 dilution)
Antibody	Anti-rabbit IgG, HRP-linked donkey antibody	Cell Signaling Technology	7074	western blot (1:10000 dilution)
